# Supplementary material for: Comparative Evaluation of the Phytochemical Profiles and Antioxidant Potentials of Olive Leaves from 32 Cultivars Grown in China
Source: Molecules. 2022 Feb 15;27(4):1292. doi: 10.3390/molecules27041292 (PMC8878581; doi:10.3390/molecules27041292)
Supplement: Supplementary file 1 [file molecules-27-01292-s001.zip]

Archive with 2 entries (2 files):
- Supplementary materials.pdf
- Supplementary materials.xlsx
