# Supplementary material for: Comparative Evaluation of the Phytochemical Profiles and Antioxidant Potentials of Olive Leaves from 32 Cultivars Grown in China
Source: Molecules. 2022 Feb 15;27(4):1292. doi: 10.3390/molecules27041292 (PMC8878581; doi:10.3390/molecules27041292)
Supplement: Supplementary file 1 [file molecules-27-01292-s001.zip › Supplementary materials.xlsx]

## Sheet: Table S1
Table S1. Quantitative amounts of flavonols (mg/g dw) in olive leaf extractsfrom 32 different cultivars.
Cultivar	Flavonols (mg/g dw)
	Rutin	Taxifolin-3-glucoside	Luteolin-3',7-di-O-glucoside	Luteolin rutinoside	Quercetin-3-O-glucoside	Luteolin-7-O-glucoside	Apigenin-7-O-neohesperidoside	Quercetin 3-O-rhamnoside	Apigenin-7-O-glucoside	Kaempferol-7-O-glucoside	Luteolin-4'-O-glucoside	Taxifolin	Eriodictyol	Luteolin	Quercetin	Kaempferol	Hispidulin
OL1	0.36±0.05ab	0.06±0.01 a	0.14±0.01 a	0.40±0.01a-e	0.28±0.02bc	1.2±0.04a	0.16±0.05a	0.12±0.02ab	0.09±0.02ab	1.49±0.06a	0.15±0.03a	0.15±0.03a	0.11±0.01ab	0.08±0.01a	0.08±0.01a	0.03±0.01a	0.04±0.01a
OL2	1.38±0.01g-i	0.15±0.01f-h	0.46±0.01m-o	0.66±0.01d-g	0.68±0.01k	4.62±0.29lmn	0.51±0.10i-k	0.28±0.13e-i	0.26±0.05f-i	4.67±0.03o	0.52±0.02m-o	0.64±0.01g-k	0.31±0.01e-i	0.26±0.01hi	0.15±0.09a-f	0.07±0.01d-i	0.06±0.01a-d
OL3	1.03±0.01e-i	0.16±0.01h-j	0.38±0.01i-o	0.29±0.01ab	0.87±0.02m	4.01±0.07i-k	0.41±0.01d-i	0.15±0.01a-e	0.18±0.01c-f	3.77±0.04k	0.44±0.01j-m	0.54±0.01e-j	0.10±0.01ab	0.15±0.01bc	0.15±0.01a-g	0.06±0.01a-f	0.05±0.01ab
OL4	0.85±0.01b-g	0.13±0.01e-g	0.29±0.01c-j	0.62±0.01c-g	0.39±0.02e-g	3.15±0.03e-g	0.37±0.01b-h	0.18±0.05a-g	0.18±0.05c-f	3.03±0.02fg	0.28±0.01b-f	0.48±0.01d-h	0.33±0.06f-i	0.23±0.01fg	0.28±0.01i	0.08±0.01g-j	0.07±0.01a-f
OL5	1.45±0.01hi	0.19±0.01k	0.48±0.01no	0.67±0.01d-g	1.14±0.02n	5.4±0.36o	0.61±0.12k	0.35±0.16hi	0.3±0.07hij	5.26±0.04r	0.71±0.03p	0.69±0.01h-l	0.34±0.01f-i	0.26±0.01hi	0.27±0.01i	0.07±0.02c-i	0.09±0.01a-f
OL6	0.54±0.01a-e	0.11±0.01cd	0.23±0.01a-f	0.26±0.01ab	0.48±0.01hi	2.5±0.02bc	0.36±0.01b-h	0.16±0.06a-e	0.17±0.03b-f	2.88±0.01e	0.21±0.01ab	0.33±0.01a-e	0.12±0.02ab	0.15±0.01b-e	0.13±0.01a-d	0.05±0.01a-d	0.08±0.01a-f
OL7	0.93±0.01c-h	0.15±0.01gh	0.39±0.01j-o	0.5±0.01a-f	1.12±0.02n	4.9±0.01n	0.34±0.06b-h	0.18±0.01a-g	0.21±0.01d-g	4.80±0.01p	0.60±0.01o	0.34±0.12a-e	0.34±0.06f-i	0.21±0.01d-h	0.23±0.01d-i	0.09±0.01hi	0.07±0.01a-e
OL8	0.66±0.01a-f	0.13±0.01e-g	0.24±0.01a-g	0.36±0.01a-d	0.52±0.01ij	2.43±0.01b	0.16±0.01a	0.14±0.01a-e	0.18±0.01b-f	3.01±0.01f	0.24±0.01a-d	0.51±0.26d-i	0.22±0.05a-h	0.18±0.01c-f	0.17±0.01a-h	0.06±0.01b-g	0.07±0.01a-f
OL9	1.07±0.93e-i	0.18±0.01i-k	0.25±0.01a-i	0.91±0.57g	0.14±0.03a	6.06±0.16p	1.05±0.01l	0.18±0.06a-g	0.11±0.01ab	5.32±0.03r	0.39±0.01g-l	0.34±0.03a-e	0.24±0.01b-h	0.18±0.04c-f	0.25±0.01gh	0.05±0.01a-d	0.13±0.02gh
OL10	0.71±0.03a-f	0.15±0.01f-h	0.31±0.01d-l	0.4±0.01a-e	0.68±0.01k	7.00±0.04q	0.16±0.01a	0.05±0.02a	0.08±0.01a	5.32±0.02r	0.46±0.01kl	0.19±0.05ab	0.12±0.02ab	0.14±0.01ab	0.11±0.01ab	0.03±0.01a	0.08±0.01a-f
OL11	1.1±0.02f-i	0.16±0.01h-j	0.24±0.01a-h	0.66±0.01d-g	0.24±0.06b	3.79±0.02h-j	1.35±0.01m	0.45±0.01j	0.25±0.01e-i	4.09±0.01m	0.3±0.01b-g	0.35±0.01a-e	0.34±0.10f-i	0.88±0.04j	0.35±0.04j	0.09±0.02ij	0.63±0.07i
OL12	1.48±0.01i	0.19±0.01k	0.36±0.01f-n	0.51±0.01a-f	0.74±0.02kl	4.81±0.01mn	0.43±0.01e-i	0.46±0.01j	0.44±0.01k	3.74±0.01k	0.41±0.12h-l	0.54±0.01e-j	0.14±0.03abc	0.22±0.01e-h	0.23±0.01d-i	0.07±0.01d-i	0.09±0.01b-g
OL13	1.33±0.02g-i	0.16±0.01h-j	0.5±0.01o	0.22±0.01a	0.87±0.03m	4.66±0.01lmn	0.35±0.01b-h	0.36±0.01ij	0.21±0.01d-g	4.93±0.02q	0.37±0.01f-k	0.25±0.01ab	0.16±0.02a-e	0.17±0.01c-f	0.11±0.01ab	0.05±0.01a-f	0.12±0.01fg
OL14	0.77±0.01a-f	0.14±0.01f-h	0.37±0.01g-o	0.44±0.01a-e	0.91±0.01m	3.96±0.37i-k	0.36±0.03b-h	0.27±0.11d-i	0.29±0.07g-j	3.78±0.03kl	0.49±0.08lm	0.79±0.07kl	0.31±0.05d-i	0.22±0.01d-h	0.22±0.01d-i	0.08±0.01g-j	0.11±0.01e-h
OL15	0.87±0.01b-g	0.15±0.01gh	0.32±0.01d-l	0.63±0.01c-g	0.45±0.02gh	4.81±0.32mn	0.35±0.04b-h	0.31±0.01f-j	0.28±0.01g-j	2.82±0.01de	0.29±0.01b-g	0.75±0.07jkl	0.37±0.06hi	0.31±0.01i	0.24±0.01e-i	0.05±0.02a-e	0.04±0.01a
OL16	0.91±0.01c-g	0.12±0.01de	0.32±0.01d-m	0.93±0.02g	0.4±0.02fg	3.08±0.26d-f	0.27±0.01ab	0.25±0.01c-i	0.25±0.01e-i	3.31±0.04hi	0.43±0.07i-m	0.33±0.01a-e	0.25±0.13b-h	0.22±0.01d-h	0.24±0.01f-i	0.06±0.01a-f	0.11±0.01d-g
OL17	0.95±0.01d-h	0.12±0.01de	0.34±0.01e-m	0.42±0.01a-e	0.79±0.01l	3.55±0.02g-i	0.39±0.01c-i	0.17±0.01a-f	0.16±0.01a-e	3.12±0.01g	0.57±0.05no	0.73±0.01i-l	0.16±0.01a-d	0.18±0.01c-f	0.2±0.01b-i	0.06±0.01c-h	0.09±0.01a-g
OL18	0.72±0.01a-f	0.09±0.01bc	0.29±0.02c-k	0.44±0.03a-e	0.34±0.02c-f	2.71±0.01b-e	0.3±0.02b-e	0.14±0.01a-e	0.12±0.01ab	3.25±0.06h	0.26±0.03b-e	0.35±0.04a-e	0.25±0.02b-h	0.22±0.01d-h	0.19±0.02b-i	0.09±0.01hi	0.16±0.02h
OL19	1.08±0.02f-i	0.16±0.01hi	0.38±0.01h-o	0.79±0.01fg	0.52±0.02ij	4.19±0.05j-l	0.43±0.02f-j	0.16±0.01a-e	0.17±0.01a-e	4.06±0.02m	0.37±0.01f-k	0.65±0.01g-l	0.42±0.03i	0.26±0.05gh	0.25±0.07hi	0.1±0.01j	0.06±0.01a-d
OL20	0.41±0.01a-c	0.16±0.01h-j	0.44±0.01l-o	0.45±0.02a-e	0.54±0.02ij	4.02±0.08jk	0.34±0.02b-h	0.21±0.01b-i	0.21±0.01d-g	3.81±0.04kl	0.31±0.02d-h	0.41±0.02b-f	0.17±0.01a-e	0.18±0.01c-f	0.2±0.01b-i	0.07±0.01c-h	0.08±0.01a-f
OL21	0.92±0.02c-h	0.19±0.01k	0.29±0.23b-j	0.52±0.01a-f	0.54±0.02ij	4.41±0.06kl	0.31±0.03b-g	0.32±0.02g-i	0.34±0.01j	3.88±0.04l	0.38±0.01g-l	0.79±0.03kl	0.2±0.01a-f	0.18±0.03c-f	0.2±0.01b-i	0.08±0.01e-i	0.10±0.01d-g
OL22	0.74±0.03a-f	0.09±0.01bc	0.16±0.01a-c	0.28±0.02ab	0.25±0.02b	2.65±0.18bc	0.32±0.01b-g	0.10±0.01ab	0.14±0.02a-d	2.62±0.07c	0.21±0.03ab	0.39±0.03b-e	0.16±0.01ab	0.13±0.01ab	0.14±0.01a-e	0.05±0.01ab	0.07±0.01a-e
OL23	0.64±0.02a-f	0.07±0.01ab	0.22±0.01a-e	0.57±0.01b-f	0.44±0.03gh	2.91±0.04c-f	0.27±0.05ab	0.19±0.01a-g	0.18±0.01b-f	3.29±0.03hi	0.36±0.02e-k	0.63±0.06f-k	0.06±0.01a	0.09±0.05ab	0.12±0.01ab	0.04±0.01ab	0.07±0.01a-f
OL24	0.61±0.02a-f	0.08±0.01b	0.27±0.01a-j	0.33±0.01a-c	0.73±0.01kl	3.28±0.01fg	0.3±0.01b-f	0.24±0.01b-i	0.21±0.01d-h	3.74±0.01k	0.31±0.01c-h	0.36±0.01a-e	0.26±0.12c-h	0.19±0.05c-g	0.21±0.10c-i	0.05±0.01ab	0.08±0.01a-f
OL25	0.9±0.01c-g	0.18±0.01jk	0.33±0.02d-m	0.54±0.01a-f	0.4±0.02fg	3.34±0.12fg	0.44±0.06g-j	0.11±0.01ab	0.2±0.04d-g	3.08±0.01fg	0.31±0.01c-h	0.88±0.02l	0.18±0.04a-e	0.23±0.01fg	0.18±0.01b-i	0.07±0.01d-i	0.07±0.01a-f
OL26	0.72±0.01a-f	0.09±0.01bc	0.24±0.01a-g	0.44±0.01a-e	0.46±0.01gh	2.51±0.01bc	0.34±0.01b-h	0.15±0.05a-e	0.18±0.03b-f	2.87±0.02de	0.30±0.01b-g	0.3±0.03a-d	0.14±0.09ab	0.27±0.01hi	0.11±0.01ab	0.08±0.01f-j	0.10±0.01c-g
OL27	1.32±0.02g-i	0.25±0.01l	0.43±0.01k-o	0.48±0.01a-f	0.58±0.01j	4.8±0.12mn	0.45±0.09hi	0.12±0.01a-d	0.25±0.06e-i	4.21±0.03n	0.43±0.01i-m	0.42±0.16c-g	0.25±0.03b-h	0.22±0.01d-h	0.2±0.01c-i	0.08±0.01e-i	0.10±0.01d-g
OL28	0.98±0.01d-i	0.13±0.01ef	0.32±0.01d-l	0.54±0.01a-f	0.54±0.02ij	4.15±0.01jk	0.56±0.01jk	0.36±0.01hi	0.3±0.01ij	3.56±0.02j	0.34±0.01d-j	0.71±0.04h-l	0.36±0.01gh	0.21±0.07d-h	0.25±0.03hi	0.07±0.01e-i	0.13±0.01gh
OL29	0.26±0.01a	0.15±0.01f-h	0.15±0.01ab	0.29±0.01ab	0.35±0.01d-f	2.69±0.03b-e	0.28±0.05a-d	0.23±0.01b-i	0.22±0.01d-i	2.31±0.02b	0.30±0.01b-g	0.24±0.10ab	0.17±0.01a-e	0.15±0.01bc	0.12±0.04ab	0.04±0.01ab	0.08±0.01a-f
OL30	0.69±0.01a-f	0.09±0.01bc	0.24±0.01a-h	0.7±0.01e-g	0.33±0.03cd	2.62±0.11bc	0.33±0.01b-h	0.21±0.01b-h	0.21±0.01d-g	2.77±0.01d	0.38±0.01f-k	0.34±0.14a-e	0.21±0.04a-g	0.14±0.01ab	0.12±0.01ab	0.04±0.01ab	0.07±0.01a-e
OL31	0.62±0.03a-f	0.09±0.01bc	0.21±0.01a-d	0.25±0.01ab	0.33±0.01c-e	3.26±0.10fg	0.25±0.01ab	0.11±0.01ab	0.14±0.01a-d	3.04±0.07fg	0.26±0.02b-e	0.34±0.02a-e	0.14±0.01ab	0.12±0.01ab	0.08±0.01a	0.04±0.01ab	0.05±0.01ab
OL32	0.48±0.04a-d	0.08±0.01b	0.25±0.02a-i	0.35±0.02a-d	0.49±0.02ij	3.15±0.16ef	0.25±0.02ab	0.21±0.03b-i	0.16±0.02a-d	3.37±0.09i	0.33±0.03d-i	0.71±0.06h-l	0.14±0.01ab	0.13±0.01ab	0.11±0.01ab	0.04±0.01ab	0.09±0.01b-g
Data are expressed as means ± standard deviation (n = 3) in mg/g dry weight (dw). For each column, means followed by different letters indicate a significant difference (P < 0.05).

## Sheet: Table S2
Table S2. Quantitative amounts of simple phenols, coumarins, iridoids, triterpenic acids, and hydroxycinnamic acid(mg/g dw) in olive leaf extracts from 32 different cultivars.
Cultivar	Simple phenols/ Coumarins		Iridoids					Triterpenic acids						Hydroxycinnamic acid
	Hydroxytyrosol	Esculin	Loganicacid	Secoxyloganin	Oleuropeinisomer1	Oleuropeinisomer2	Oleuropeinisomer3	Asiatic acid	Oleanoni acid	Maslinic acid	Corosolic acid	Oleanolic acid	Ursolic acid	Chlorogenic acid	Plantamajoside
OL1	0.18±0.01a	0.1±0.01a	0.24±0.02a	0.3±0.06b	4.31±0.08a	0.24±0.16ab	0.66±0.24ab	0.07±0.01c	0.93±0.08m	10.30±0.07o	0.84±0.01c-f	19.46±0.03klm	0.32±0.04efg	0.15±0.02a	0.12±0.01ab
OL2	0.37±0.01d-h	0.2±0.01c-g	0.30±0.01bc	1.17±0.03no	15.74±0.40d-g	0.27±0.09a-d	0.29±0.01a	ND	0.17±0.03a	4.74±0.24def	0.56±0.05a-e	14.86±0.82bc	0.03±0.01a	0.23±0.01c-h	0.29±0.01h-l
OL3	0.64±0.01p	0.25±0.04f-j	0.96±0.01m	0.73±0.03hi	28.15±7.79h	0.97±0.49c-f	2.93±0.67k	ND	0.52±0.03c-h	5.08±0.03fg	0.53±0.01a-d	14.18±0.02ab	ND	0.32±0.01kl	0.23±0.01e-i
OL4	0.25±0.01ab	0.16±0.01a-e	0.32±0.01c	0.62±0.01e-h	7.46±0.52ab	1.05±0.05de	1.72±0.05c-j	ND	0.46±0.01cde	5.88±0.05j	0.64±0.05b-e	17.52±0.23e-h	ND	0.24±0.01d-i	0.21±0.01d-g
OL5	0.67±0.07p	0.31±0.02jk	0.47±0.01e	1.7±0.03p	18.23±4.48fg	0.79±0.58a-f	0.98±0.61a-d	ND	0.31±0.01ab	5.75±0.03ij	0.69±0.01b-f	17.25±0.04efg	ND	0.27±0.01hij	0.61±0.02o
OL6	0.41±0.04g-k	0.16±0.01a-e	0.79±0.01j	0.54±0.01d-g	4.25±0.04a	0.58±0.05a-f	1.31±0.04b-e	ND	0.32±0.03ab	8.46±0.03n	0.93±0.04efg	18.59±0.06h-k	0.37±0.05efg	0.4±0.01n	0.29±0.04i-l
OL7	0.52±0.03l-o	0.22±0.01e-i	0.46±0.01e	1.02±0.02lm	13.1±1.56c-g	0.79±0.56a-f	2.36±0.05g-k	0.02±0.01a	0.61±0.05f-k	4.88±0.08ef	0.73±0.09b-f	16.48±0.1de	0.24±0.06cde	0.33±0.01lm	0.4±0.01mn
OL8	0.46±0.01kl	0.18±0.01b-f	0.55±0.01g	0.82±0.01ijk	7.38±0.14ab	0.81±0.38a-f	1.51±0.11b-h	ND	1.28±0.04n	7.14±0.07m	0.88±0.07d-g	21.84±0.24no	0.56±0.06h	0.25±0.01f-j	0.15±0.01bc
OL9	0.56±0.01o	0.18±0.02b-f	0.38±0.01d	1.08±0.02mn	28.35±3.20h	0.26±0.02a-d	0.66±0.08ab	ND	0.41±0.05bc	1.06±0.05a	0.23±0.03a	13.6±0.03a	0.42±0.04fg	0.44±0.01op	0.07±0.01a
OL10	0.47±0.03k-m	0.27±0.01h-k	1.1±0.02p	0.83±0.03i-k	18.73±7.54g	0.53±0.35a-f	1.25±0.49a-e	ND	0.45±0.09cd	6.04±0.51jk	1.26±0.6g	17.1±0.31d-g	0.43±0.04fg	0.46±0.01q	0.31±0.01i-l
OL11	0.27±0.02bc	0.16±0.01a-e	0.21±0.01a	1.03±0.01lmn	4.75±0.09ab	0.58±0.01a-f	1.40±0.14b-g	ND	0.68±0.02i-l	3.52±0.07bc	0.53±0.02a-d	19.65±0.06klm	0.48±0.05gh	0.25±0.01f-j	0.21±0.01d-h
OL12	0.52±0.01l-o	0.21±0.01d-h	0.65±0.01i	0.83±0.01ijk	9.09±0.02a-d	1.15±0.02ef	1.72±0.50c-j	ND	0.60±0.13e-j	5.91±0.16j	1.26±0.13g	14.38±0.02ab	0.43±0.07fg	0.44±0.01pq	0.25±0.02e-i
OL13	0.66±0.01p	0.2±0.01c-h	1.00±0.01n	1.3±0.01o	12.85±0.11c-g	1.13±0.07ef	2.57±0.15i-k	ND	0.57±0.07d-i	3.25±0.01b	0.48±0.03abc	15.19±0.25bc	ND	0.21±0.01c-f	0.23±0.01e-i
OL14	0.69±0.01p	0.32±0.05k	0.79±0.01j	0.96±0.01kl	8.56±0.52a-d	0.99±0.11c-f	2.07±0.14e-k	0.04±0.01b	0.67±0.06i-l	5.33±0.33gh	0.75±0.03b-f	20.18±0.32im	0.20±0.03bc	0.42±0.01n-q	0.41±0.01n
OL15	0.32±0.03c-e	0.2±0.01c-h	0.39±0.01d	0.69±0.01gh	4.39±0.30a	0.75±0.09a-f	1.24±0.22a-e	ND	0.94±0.11m	7.12±0.08m	0.66±0.04b-e	18.06±0.08g-j	0.42±0.03fg	0.4±0.01no	0.33±0.06j-n
OL16	0.43±0.01h-k	0.25±0.01f-j	0.51±0.01f	0.43±0.24bc	12.44±2.24b-g	0.47±0.36a-e	0.99±0.62a-d	ND	0.64±0.17h-l	10.62±0.40o	0.7±0.03b-f	23.51±0.03p	0.29±0.11cde	0.29±0.01jk	0.27±0.01g-k
OL17	0.53±0.03m-o	0.29±0.04ij	0.58±0.01h	0.97±0.01kl	10.47±0.18a-f	1.16±0.03ef	2.32±0.01f-k	ND	0.51±0.09c-h	4.44±0.01d	0.64±0.01b-e	16.91±0.99d-g	ND	0.29±0.01jk	0.34±0.01k-n
OL18	0.39±0.02f-j	0.14±0.02ab	0.27±0.01b	0.52±0.05de	5.31±0.22ab	0.51±0.11a-f	1.37±0.21b-f	ND	0.62±0.06g-k	6.33±0.42kl	0.38±0.07ab	20.27±0.27im	ND	0.27±0.02hi	0.22±0.03d-h
OL19	0.32±0.03b-d	0.2±0.01c-h	0.27±0.01b	0.88±0.03jk	9.26±0.10a-d	1.29±0.08f	2.65±0.17jk	0.04±0.01b	ND	6.86±0.06m	0.62±0.03b-e	16.94±0.06d-g	0.36±0.03efg	0.28±0.01ij	0.32±0.03j-m
OL20	0.34±0.01d-f	0.17±0.02b-e	0.5±0.01ef	0.76±0.05hi	9.77±0.02a-e	0.88±0.10b-f	1.65±0.11c-i	ND	0.27±0.06ab	3.76±0.01c	0.75±0.01b-f	15.28±0.31bc	ND	0.22±0.02c-g	0.17±0.02b-e
OL21	0.44±0.01i-k	0.28±0.06ij	0.58±0.01gh	0.86±0.02jk	6.04±0.09ab	0.98±0.07c-f	1.79±0.45c-j	ND	0.31±0.09ab	4.41±0.02d	0.66±0.02b-e	17.78±1.25f-i	ND	0.28±0.01ij	0.26±0.02f-j
OL22	0.38±0.02d-i	0.14±0.02ab	0.64±0.02i	0.33±0.06bc	9.70±0.15a-e	0.45±0.11a-e	1.13±0.17a-e	ND	0.56±0.04d-i	5.38±0.03ghi	0.49±0.04abc	16.71±0.54def	0.06±0.03a	0.16±0.02ab	0.10±0.03ab
OL23	0.35±0.01d-g	0.18±0.01d-e	0.85±0.02k	0.1±0.02a	15.97±3.42d-g	0.41±0.26a-e	1.12±0.38a-e	ND	0.50±0.02c-h	6.46±0.04l	0.39±0.04ab	14.86±0.09bc	ND	0.19±0.01bc	0.16±0.04bc
OL24	0.47±0.01k-n	0.14±0.01a-d	1.23±0.01q	0.42±0.01bc	17.40±4.67ef	0.57±0.28a-f	1.49±0.39b-h	ND	0.47±0.07c-f	5.32±0.26gh	0.41±0.04ab	15.92±0.12cd	0.31±0.06cde	0.2±0.01bc	0.23±0.01e-i
OL25	0.34±0.02d-f	0.19±0.01b-g	1.06±0.01o	0.63±0.01fg	4.55±0.15ab	0.46±0.16a-e	1.65±0.01c-i	0.04±0.01b	0.73±0.06kl	7.26±0.3m	0.63±0.02b-e	17.28±0.59efg	0.11±0.05ab	0.34±0.05m	0.29±0.01i-l
OL26	0.46±0.01k-m	0.14±0.01a-d	0.6±0.01h	0.48±0.01c-f	3.52±0.09a	0.51±0.29a-f	1.22±0.10a-e	ND	0.50±0.12c-g	8.55±0.25n	0.49±0.01abc	19.18±0.13jkl	0.41±0.04fg	0.4±0.02no	0.27±0.01g-j
OL27	0.44±0.01ijk-	0.25±0.01g-k	0.33±0.01c	1.07±0.03mn	8.23±0.09a-d	0.87±0.05a-f	2.45±0.06h-k	ND	0.31±0.01ab	4.69±0.05def	0.75±0.01b-f	14.7±0.27ab	ND	0.24±0.01e-i	0.3±0.01i-l
OL28	0.52±0.01l-o	0.4±0.03l	0.93±0.02m	0.81±0.01ij	5.35±0.02ab	1.01±0.16c-f	1.87±0.11d-j	ND	0.76±0.10l	5.66±0.08hij	0.83±0.01c-f	20.66±0.38mn	0.10±0.05ab	0.35±0.01m	0.36±0.02lm
OL29	0.45±0.03jk	0.19±0.03b-f	0.47±0.01e	0.45±0.02b-e	10.20±0.20a-f	0.14±0.04ab	1.63±0.06c-i	ND	0.68±0.08i-l	4.53±0.05de	0.7±0.02b-f	16.01±0.04cd	ND	0.23±0.01c-h	0.14±0.01a-d
OL30	0.42±0.01g-k	0.16±0.01a-e	0.54±0.01g	0.48±0.02c-f	11.00±2.43a-g	0.54±0.41a-f	0.86±0.51ab	ND	0.56±0.03d-i	8.73±0.73n	1.05±0.17fg	22.12±0.26o	0.40±0.04fg	0.29±0.01jk	0.18±0.04c-f
OL31	0.39±0.01e-j	0.13±0.01ab	0.89±0.01l	0.41±0.02bc	8.83±0.34a-d	0.09±0.01a	1.11±0.09a-e	ND	0.59±0.02e-i	5.11±0.41fg	0.53±0.1a-d	18.98±0.03ijk	0.42±0.07fg	0.26±0.01g-j	0.12±0.01ab
OL32	0.54±0.01no	0.19±0.01b-g	1.05±0.02o	0.56±0.07d-g	7.67±1.17ab	0.38±0.19a-e	1.60±0.22b-h	0.03±0.01ab	0.73±0.05jkl	6.88±0.01m	0.69±0.01b-f	18.92±0.05ijk	0.31±0.02cde	0.21±0.02cd	0.24±0.07e-i
Data are expressed as means ± standard deviation (n = 3) in mg/g dry weight (dw). For each column, means followed by different letters indicate a significant difference (P < 0.05).
